# Supplementary material for: Generation of a versatile BiFC ORFeome library for analyzing protein–protein interactions in live Drosophila
Source: eLife. 2018 Sep 24;7:e38853. doi: 10.7554/eLife.38853 (PMC6177257; doi:10.7554/eLife.38853)
Supplement: Supplementary file 1. — Note that several TFs are fused to VN with either a long or a short linker region. [file elife-38853-supp1.xlsx]

## Sheet: Feuil1
ORF	DBD	ORF-longVN	ORF-shortVN	VNshort-ORF
ab_(abrupt)	zf-C2H2
Abd-A (Abdominal A)	HD
ac_(achaete)	HLH
al_(arsitalless)	HD
Alh_(Alhambra)	DBD NOT FOUND
Antp_(Antennapedia)	HD
ap_(apterous)	HD
AP-2_(Transcription_Factor_AP_2)	TF_AP2
Apt_(Apontic)	SANT
ara_(araucan)	HD
ash2_(absent_small_or_homeotic_discs _2)	DBD NOT FOUND
ato_(atonal)	HLH
B-H2_(BarH2)	HD
bap_(bagpipe)	HD
bab1_(bric_a_brac_1)	HTH_psq
Bcd_(Bicoid)	HD
BEAF-32_(Boundary_element_associated_factor_of_32kDa)	BESS_Zf-Bed
bin_(biniou)	Fork_head
bip2	PHP
Blos1_(Biogenesis_of_lysosome-related_organelles_complex_1, subunit 1) =CG30077	DBD NOT FOUND
bowl_(brother_of_odd_with_entrails_limited)	zf-C2H2
brk_(brinker)	BrkDBD
bs_(blistered)	SRF-TF
BtbVII_(BTB_protein_VII)	HTH_psq
btd_(butonhead)	zf-C2H2
cad_(caudal)	HD
Camta_(Calmodulin0binding_transcription_activator)	CG-1_TIG
cas_(castor)	AT_hook_zf-C2H2
caup_(caupolican)	HD
cg_(combgap)	zf-C2H2
CG10209	BESS
CG10267	zf-C2H2
CG10321	zf-C2H2
CG10654	zf-C2H2
CG13775	zf-BED
CG15435	zf-C2H2
CG17829	zf-C2H2
CG2808	HD
CG30020	zf-C2H2
CG30420	DBD NOT FOUND
CG34376	FLYWCH
CG4820	zf-C2H2
CG5204	zf-C2H2
CG6276	BESS
CG7357	zf-C2H2
CG7928	zf-C2H2
CG9437	BESS
chinmo_(Chronologically_inappropriate_morphogenesis)	zf-C2H2
Chrac-14_(Chromatin_accessibility_complex_14kD_protein)	CBFA_NFYB_domain
Chrac-16_(Chromatin_accessibility_complex_16kD_protein)	CBFA_NFYB_domain
cic_(capicua)	HMG_box
clamp_(Chromatin-linked adaptor for MSL proteins)	zf-C2H2
clp_(Clipper)	DBD NOT FOUND
cnc_(cap_n_collar)	bZIP
Comr_(cookie_monster)	HSF_DNA-bind
Coop_(Corepressor_of_Pangolin)	BESS
CoRest	Myb_Dna-binding_SANT
crc_(cryptocephal)	BLZD
CrebB-17A_(cyclic0AMP_response_element_binding_protein_B)	bZIP
Crg-1_(Circadianly_Regulated_Gene)	Fork_head
crm_(cramped)	SANT
crp_(cropped)	HLH
Ct_(cut)	CUT_HD
CtBP_(C_terminal_Binding_Protein)	DBD NOT FOUND
CTCF	zf-C2H2
cwo_(clockwork_orange)	HLH
D_(Dichaete)	HMG_box
D19B	zf-C2H2
da_(daughterless)	HLH
Deaf1_(Deformed_epidermal_autoregulatory_factor-1)	SAND
Dfd_(Deformed)	HD
dimm_(dimmed)	HLH
Dll_(Distalless)	HD
Doc-2_(Dorsocross-2)	T-box
dpn_(deadpan)	HLH
Dref_(Dna_replication_related_element_factor)	zf-BED
dve_(defective_proventriculus)	HD
dwg_(deformed_wings)	zf-C2H2
dys_(dystrophin)	HLH
E(spl)m8-HLH_(Enhancer of split m8, helix-loop-helix)	HLH
E2f2_(E2F_transcription_factor_2)	E2F_TDP
EcR_(Ecdysone_receptor)	zf-C4
eg_(eagle)	zf-C4
Eip75B_(Ecdysone-induced_protein_75B)	zf-C4
Eip78C_(Ecdysone-induced_protein_78C)	zf-C4
elb_(elbow_B)	zf-C2H2
emc_(extramacrochaete)	HLH
ems_(empty_spiracle)	HD
erm_( earmuff)	zf-C2H2
esc_(extra_sexcombs)	DBD NOT FOUND
esg_(escargot)	zf-C2H2
Ets21C_( Ets_at_21C)	Ets
eve_(evenskipped)	HD
exd_(extadenticle)	HD
eya_(eyes_absent)	NoDBD
fd3F_(forkhead_domain_3F)	Fork_head
foxo_(forkhead_box_sub-group_O)	Fork_head
GATAd	GATA
gcm_(glial_cell_missing)	GCM
gem (gemini)	OtherDBD
grh_(grainy_head)	CP2
grn_(grain)	GATA
gro_(groucho)	NoDBD
Gsc_(Goosecoid)	HD
gt_(giant)	bZIP
h_(hairless)	HLH
H2.0_(Homeodomain_protein_2.0)	HD
Hand	HLH
hb_(hunchbach)	zf-C2H2
hkb_(hunckebein)	zf-C2H2
HP1b_(heterochromatin_protein_1b)	GATA
Hr46_(Hormone_receptor-like_in_46)	zf-C4
Hr78_(Hormone_receptor-like_in_78)	zf-C4
Hr83_(Hormone_receptor_like_in_83)	zf-C4
Hsf_(Heat_shock_factor)	HSF_Dna-bind
Hsp83	HLH
hth_(homothorax)	HD
inv_(invected)	HD
jing	zf-C2H2
kay_(kayak)	BLZD
ken_(ken_and_barbie)	zf-C2H2
klu_(klumpfuss)	zf-C2H2
kn_(knot)	TIG
kni_(knirps)	zf-C4
Kr_(Kruppel)	zf-C2H2
l(1)sc_(lethal_of_scute)	HLH
lbe_(ladybird_early)	HD
Lim3	HD
lmd_(lameduck)	zf-C2H2
lms_(lateral_muscle_scarcer)	HD
lola_(longitudinal_lacking)	zf-C2H2
luna	zf-C2H2
M1BP_(Motif_1_Binding_Protein)	zf-C2H2
Mad_(Mothers_against_dpp)	MH1
maf-S	bZIP
mam_(mastermind)	NoDBD
mamo_(maternal_gene_required_for_meiosis)	zf-C2H2
Max	HLH
Med_(medea)	MH1
Mef2	SRF-TF
Mes4_(Mesoderm-expressed_4)	CBFA_NFYB_domain
Mid_(Midline)	T-box
mirr_(mirror)	HD
mor_(moira)	WHTH
Myb_(Myb_oncogene-like)	Myb_Dna-binding
nau_(nautilus)	HLH
NC2alpha_(Negative_Cofactor_2alpha)	CBFA_NFYB_domain
NC2beta_(Negative_Cofactor_2beta)	CBFA_NFYB_domain
Nf-YA_(Nuclear_factor_Ybox_A)	CBFB_NYFA
NK7.1	HD
nub_(nubbin)	HD_Pou
Oaz_(O/E-associated_zinc_finger_protein)	zf-C2H2
odd_(odd_skipped)	zf-C2H2
OdsH_(Ods-site_HD)	HD
Optix_(Optix)	HD
org1_(optomotor_blind_related_gene_1)	T-box
Otp_(orthopedia)	HD
ovo	zf-C2H2
p53	P53
pad_(poils_au_dos)	zf-C2H2
Pan_(Pangolin)	HMG_box
Pbp95_(PSEA-binding_protein_95kD)	Sant/Myb_domain
Pcl_(Polycomblike)	zf-PHD
pdm3_(pou_domain_motif_3)	HD_pou
pho_(pleiohomeotic)	zf-C2H2
phol_(pleiohomeotic_like)	zf-C2H2
Pnr_(Pannier)	GATA
pnt_(pointed)	WHTH
Poxm_(Pox_meso)	PAX
Pph13_(Pvull-PstI_homology13)	HD
prd_(paired)	HD_PAX
pros_(prospero)	Prox1
psq_(pipsqueak)	HTH_psq
Ravus_(ravus)	BESS
Rbf_(Retinoblastoma-family_protein)	DBD NOT FOUND
Rel_(Relish)	RHD_TIG
repo_(reversed_polarity)	HD
Rfx	RFX_DNA_BINDING
rgr_(regular)	zf-C2H2
rn_(rotund)	zf-C2H2
row_(relative_of_woc)	zf-C2H3
Rpd3	DBD NOT FOUND
RunxB_(Runt_related_B)	Runt
Sage_(salivary_gland-expressed)	HLH
salm_(spalt_major)	zf-C2H2
sc_(scute)	HLH
scm_( Sex_comb_on_midleg)	DBD NOT FOUND
scrt_(scratch)	zf-C2H2
sd_(scalloped)	TEA
Seq_(sequoia)	zf-C2H2
sim_(single-minded)	HLH
Six4	HD
Slou_(Slouch)	HD
slp2_(sloppy_paired_2)	Fork_head
Smox_(Smad_on_X)	MH1
sna_(snail)	zf-C2H2
Sox14_(Sox_box_protein_14)	HMG_box
Sox15_(Sox_box_protein_15)	HMG_box
Sox21a	HMG_box
SoxN_(Sox_neuro)	HMG_box
Spps_(Sp1-like_factor_for_pairing_sensitive-silencing)	zf-C2H2
sqz_(Squeeze)	zf-C2H2
Srp_(Serpent)	GATA
Su(H)_(Suppressor_of_Hairless)	TIG
Su(z)2_(Suppressor_of_zeste_2)	DBD NOT FOUND
sug_(sugarbabe)	zf-C2H2
Svp_(Seven_up)	zf-C4
Taf11_( TBP-associated_factor_11)	DBD NOT FOUND
TFIIbeta	WHTH
tgo_(tango)	HLH
tin_(tinman)	HD
tio_(tiptop)	zf-C2H2
tll_(tailless)	zf-C4
toe_(twin_of_eyg)	HD
toy_(twin_of_eyeless	HD_PAX
trh_(trachealess)	HLH
Trl_(trithorax-like)	GAGA
trr_(trithorax-related)	DBD NOT FOUND
tsh_(teashirt)	zf-C2H2
Ttk_(tramtrack)	zf-C2H2
tup_(tailup)	HD
twi_(twist)	HLH
Ultrabithorax (Ubx)	HD
ush_(U-shaped)	zf-C2H2
wdn_(wings_down)	zf-C2H2
Xbp1_(X-box_binding_protein_1)	bZIP
Xrp1_(Xrp1)	AT_hook
Z4_(putzig)	zf-C2H2
zen2_(zerknullt-related)	HD
Zf30c_(zinc_finger_protein_30C)	zf-C2H2
Zfh-1_(Zn_finger_homeodomain_1)	zf-C2H2
Zif_(Zinc-finger_protein)	zf-C2H2
		136 lines	74 lines	40 lines
		Table S1
