# Supplementary material for: Generation of a versatile BiFC ORFeome library for analyzing protein–protein interactions in live Drosophila
Source: eLife. 2018 Sep 24;7:e38853. doi: 10.7554/eLife.38853 (PMC6177257; doi:10.7554/eLife.38853)
Supplement: Supplementary file 2. — TFs highlighted in light green are also available as VN fusion constructs (see Supplementary file 1). [file elife-38853-supp2.xlsx]

## Sheet: Feuil1
ORF-CC	DBD
ab_(abrupt)	zf-C2H2
Abd-B_(Abdominal B)	HD
ac_(achaete)	HLH
achi_(achintya)	HD
Ada2b_(transcriptional_Adaptor_2b)	Myb_Dna-binding
al_(arsitalless)	HD
amos_(absent_MD_neurons_and_olfactory_sensilla)	HLH
Antp_(Antennapedia)	HD
aop_(anterior_open)	Ets
ap_(apterous)	HD
ara_(araucan)	HD
ase_(asense)	HLH
ash2_(absent_small_or_homeotic_discs _2)	DBD NOT FOUND
Atf3_(Activating_transcription_factor_3)	bZIP
Atf6	bZIP
ato_(atonal)	HLH
az2	zf-C2H2
bap_(bagpipe)	HD
bbx_(bobby_sox)	HMG_Box
BEAF-32_(Boundary_element_associated_factor_of_32kDa)	BESS_Zf-Bed
bin_(biniou)	Fork_head
Blos1_(Biogenesis_of_lysosome-related_organelles_complex_1, subunit 1) =CG30077	DBD NOT FOUND
Bro_(brother)	CBF-beta
BtbVII_(BTB-protein-VII)	HTH_psq
bs_(blistered)	SRF-TF
bsh_(brain-specific_HD)	HD
bun	TSC22
C15	HD
cas_(castor)	AT_hook_zf-C2H2
cato_(cousin_of_atonal)	HLH
Cf2_(Chorion_factor_2)	zf-C2H2
CG10147	zf-C2H2
CG10209	BESS
CG1024	zf-C2H2
CG10274	zf-C2H2
CG10344	DBD NOT FOUND
CG10462	zf-C2H2
CG10565	Myb_DNA-binding
CG10654	zf-C2H2
CG10959	zf-C2H2
CG11085	HD
CG11294	zf-C2H2
CG11317	zf-C2H2
CG11398	zf-C2H2
CG11617	HD
CG11695	zf-C2H2
CG11762	zf-C2H2
CG11906	zf-C2H2
CG11966	zf-C2H2
CG12071	zf-C2H2
CG12219	zf-C2H2
CG12605	zf-C2H2
CG12659	DBD NOT FOUND
CG12744	zf-C2H2
CG12942	zf-C2H2
CG13123	zf-C2H2
CG13287	zf-C2H2
CG13296	zf-C2H2
CG14441	zf-C2H2
CG14451	zf-C2H2
CG14655	zf-C2H2
CG14667	zf-C2H2
CG14710	zf-C2H2
CG14711	THAP
CG14860	THAP
CG15011	zf-NF-X1
CG15286	DBD NOT FOUND
CG1529	zf-C2H2
CG15336	zf-C2H2
CG15435	zf-C2H2
CG15514	zf-C2H2
CG15710	zf-C2H2
CG15715	DBD NOT FOUND
CG1602	zf-C2H2
CG1603	zf-C2H2
CG16863	zf-C2H2
CG17197	DBD NOT FOUND
CG17328	zf-C2H2
CG17359	zf-C2H2
CG17361	zf-C2H2
CG17568	zf-C2H2
CG17801	zf-C2H2
CG17802	zf-C2H2
CG17803	zf-C2H2
CG17829	zf-C2H2
CG1792	zf-C2H2
CG18262	zf-C2H2
CG18476	zf-C2H2
CG18599	HD
CG18619	bZIP
CG2129	zf-C2H2
CG2199	zf-C2H2
CG2678	zf-C2H2
CG2790	zf-C2H2
CG2889	zf-C2H2
CG3032	zf-C2H2
CG30020	zf-C2H2
CG30431	zf-C2H2
CG31388	zf-C2H2
CG31642	DBD NOT FOUND
CG31835	DBD NOT FOUND
CG31875	SANT
CG31955	DBD NOT FOUND
CG32121	zf-C2H2
CG32772	zf-C2H2
CG33213	zf-C2H2
CG33557	HLH
CG33695	SANT
CG3407	zf-C2H2
CG34367	HD
CG34376	FLYWCH
CG3726	AT_hook|HTH_psq_like
CG3815	zf-PHD
CG3838	BESS
CG3847	zf-C2H2
CG3919	BESS
CG3995	zf-C2H2
CG4282	AT_hook|zf-C2H2
CG4318	zf-C2H2
CG43342	BESS
CG4360	zf-C2H2
CG4404	BESS
CG4424	zf-C2H2
CG4496	zf-C2H2
CG45050	DBD NOT FOUND
CG45071	BESS
CG4707	zf-C2H2
CG4730	zf-C2H2
CG4820	zf-C2H2
CG4854	zf-C2H2
CG4956	DBD NOT FOUND
CG5196	DBD NOT FOUND
CG6272	BLZD
CG6276	MADF
CG6470	zf-C2H2
CG6654	zf-C2H2
CG6689	zf-C2H2
CG6808	zf-C2H2
CG6813	zf-C2H2
CG7046_(testis-enriched_HMG-box-containing_protein_2)	HMG_box
CG7691	zf-C2H2
CG7786	BLZD
CG8089	zf-C2H2
CG8145	zf-C2H2
CG8159	zf-C2H2
CG8290	MADF
CG8478	zf-C2H2
CG8924	HTH_psq_like
CG9215	zf-C2H2
CG9609	zf-C2H2
CHES-1-like_(Checkpoint_suppressor_1-like)	Fork_head
Chrac-16_(Chromatin_accessibility_complex_16kD_protein)	CBFA_NFYB_domain
cic_(capicua)	HMG_box
CoRest	Myb_Dna-binding_SANT
CrebB-17A_(cyclic0AMP_response_element_binding_protein_B)	bZIP
croc_(crocodile)	Fork_head
croI_(crooked legs)	zf-C2H2
Ct_(cut)	CUT_HD
CtBP_(C_terminal_Binding_Protein)	DBD NOT FOUND
cyc_(cycle)	HLH
D_(Dichaete)	HMG_box
D1_( D1 chromosomal protein)	AT_hook
d4	DBD NOT FOUND
Dfd_(Deformed)	HD
dimm_(dimmed)	HLH
dl_(dorsal)	DBD NOT FOUND
Dll_(Distalless)	HD
dm_(Myc)	HLH
dmrt93B_(doublesex-Mab related 93B)	DM
Doc-2_(Dorsocross-2)	T-box
Doc1_(Dorsocross1)	T-box
Dnz1_(DNZDHHC/NEW1 zinc finger protein 11)	DBD NOT FOUND
dpn_(deadpan)	HLH
Dref_(Dna_replication_related_element_factor)	zf-BED
drm_(drumstick)	zf-C2H2
Dsp1_(Dorsal switch protein 1)	HMG_box
E(spl)m3-HLH_(Enhancer of split m3, helix-loop-helix)	HLH
E(spl)m5-HLH_(Enhancer of split m5, helix-loop-helix)	HLH
E(spl)m8-HLH_(Enhancer of split m8, helix-loop-helix)	HLH
E(spl)mdelta-HLH_(Enhancer of split mdelta, helix-loop-helix)	HLH
E(spl)mgamma-HLH_(Enhancer of split mgamma, helix-loop-helix)	HLH
E2f2_(E2F_transcription_factor_2)	E2F_TDP
ecd_(ecdysoneless)	DBD NOT FOUND
Eip75B_(Ecdysone-induced_protein_75B)	zf-C4
emc_(extramacrochaete)	HLH
ems_(empty_spiracle)	HD
erm_( earmuff)	zf-C2H2
esc_(extra_sexcombs)	DBD NOT FOUND
esg_(escargot)	zf-C2H2
Ets96B_(Ets96B)	Ets
Ets97D_(Ets_at_97D)	Ets
Ets98B_(Ets_at_98B)	Ets
ewg_(erect_ wing)	Nrf1_DNA-bind
exd_(extadenticle)	HD
exex_(extra_extra)	HD
ey_(eyeless)	HD_PAX
fd102C_(forkhead_domain_102C)	Fork_head
fd19B_(forkhead_domain_19B)	WHTH
fd59A_(forkhead_domain_59A)	Fork_head
fd64A_(forkhead_domain_64A)	Fork_head
fd96Cb_(forkhead_domain_96Cb)	Fork_head
Fer1_(48 related 1)	HLH
Fer3_(48_related_3)	HLH
FoxP_(Forkhead_box_P)	Fork_head
ftz_(fushi_tarazu)	HD
gcm_(glial_cell_missing)	GCM
gem_(gemini)	Other DBD
gl_(glass)	zf-C2H2
grau_(grauzone)	Zf-C2H2
grh_(grainy_head)	CP2
gro_(groucho)	NoDBD
gsb-n_(gooseberry_neuro)	HD_PAX
Gsc_(Goosecoid)	HD
gt_(giant)	bZIP
her_(hermaphrodite)	zf-C2H2
Hey_(Hairy/E(spl)-relate_wit_YRPW_motif)	HLH
HHEX_(Hematopoietically_expressed_HD)	HD
hkb_(hunckebein)	zf-C2H2
HLH3B_( Helix_loop_helix_protein_3B)	HLH
HLH4C_( Helix_loop_helix_protein_4C)	HLH
HLH54F_( Helix_loop_helix_protein_54F)	HLH
Hmg-2_(High_mobility_group_protein_2)	HMG_box
Hnf4_( Hepatocyte_nuclear_factor_4)	zf-C4
hng1_(hinge1)	BESS
hng2_(hinge2)	BESS
hng3_(hinge3)	BESS
HP1b_(heterochromatin_protein_1b)	GATA
Hr46_(Hormone_receptor-like_in_46)	zf-C4
Hr78_(Hormone_receptor_like_in_78)	zf-C4
Hr83_(Hormone_receptor_like_in_83)	zf-C4
Hr96_(Hormone_receptor_like_in_96)	zf-C4
Hsf_(Heat_shock_factor)	HSF_Dna-bind
hth_(homothorax)	HD
ind_(intermediate_neuroblasts_defective)	HD
Jra_(Jun-related_antigen)	bZIP
jumu_(jumeau)	Fork_head
Kay_(kayak)	bZIP
kn_(knot)	TIG
kni_(knirps)	zf-C4
knrl_(knirps-like)	zf-C4
Kr_(Kruppel)	zf-C2H2
ktub_(king_tubby)	DBD NOT FOUND
l(2)k10201	zf-C2H2
Lhr_(Letha_hybrid_rescue)	BESS
lid_(little_imaginal_discs)	ARID_zf-C5HC2
Lim3_(Lim3)	HD
Lin29_(datilografo)	zf-C2H2
M1BP_(Motif_1_Binding_Protein)	zf-C2H2
Mad_(Mothers against dpp)	MH1
maf-S	bZIP
Med_(Medea)	MH1
Mef2	SRF-TF
Met_(Methoprene-tolerant)	HLH
mod_(modulo)	BEN-FLYWCH
Mtp_(Microsomal_triacylglycerol-transfer_protein)	DBD NOT FOUND
NC2alpha_(Negative_Cofactor_2alpha)	CBFA_NFYB_domain
NC2beta_(Negative_Cofactor_2beta)	CBFA_NFYB_domain
nerfin-1_(nervous fingers 1)	zf-C2H2
net_(net)	HLH
Nf-YA_(Nuclear_factor_Ybox_A)	CBFB_NYFA
Nf-YC_(Nuclear_factor_Ybox_C)	CBFA_NFYB_domain
NfI_(Nuclear_factor_I)	MH1
noc_(no_ocelli)	zf-C2H2
oc_(ocelliless)	HD
odd_(odd_skipped)	zf-C2H2
opa_(odd_paired)	zf-C2H2
p53	P53
Pan_(Pangolin)	HMG_box
pdm2_(POU domain protein 2)	HD_pou
Pdp1_(PAR-domain protein 1)	bZIP
Pep_(Protein_on_ecdyson_puffs)	zf-C2H2
PHDP_(Putative_homeodomain_protein)	HD
pho_(pleiohomeotic)	zf-C2H2
Plzf_(Promyelocytic_leukemia_zinc_finger)	zf-C2H2
pnt_(pointed)	WHTH
Poxm_(Pox_meso)	PAX
Pph13_(Pvull-PstI_homology13)	HD
Ptx1_(Ptx1)	HD
Rabex-5_(Rabaptin-5-associated_exchange_factor_for_Rab5)	DBD NOT FOUND
Ravus_(ravus)	BESS
Rfx_(Rfx)	RFX_DNA_BINDING
run_(runt)	Runt
RunxB_(Runt_related_B)	Runt
Sage_(salivary_gland-expressed)	HLH
sc_(scute)	HLH
schlank	HD
scro_(scarecrow)	HD
sd_(scalloped)	TEA
side_(sidestep)	HLH
sisA_(sisterless_A)	bZIP
Six4	HD
slbo_(slow_border_cells)	bZIP
Slou_(Slouch)	HD
slp2_(sloppy paired 2)	Fork_head
Smox_(Smad_on_X)	MH1
sna_(snail)	zf-C2H2
so_(sine_oculis)	HD
Sox21a_(Sox21a)	HMG_box
Sox21b_(Soc21b)	HMG_box
SrY-β_(Serendipity _β)	zf-C2H2
Ssb-c31a_(Single_stranded-binding_protein_c31A)	DBD NOT FOUND
Su(var)205_(Suppressor_of_variegation_205)	DBD NOT FOUND
tap_(target_of_Poxn)	HLH
term_(terminus)	zf-C2H2
TFAM_(mitochondrial_transcription_factorA)	HMG_box
TfAP-2_(Transcription_factor_AP-2)	TF_AP-2
tgo_(tango)	HLH
tHMG1_(testis-enriched HMG-box-containing protein 1)	HMG_box
tin_(tinman)	HD
Tip60_(Tat_interactive_protein_60kDa)	DBD NOT FOUND
tll_(tailless)	zf-C4
trem_(trade_embargo)	zf-C2H2
Trf_(TBP_related_factor)	DBD NOT FOUND
Trl_(trithorax-like)	GAGA
twi_(twist)	HLH
unc-4_(unc-4)	HD
unpg_(unplugged)	HD
vnd_( ventral_nervous_system_defective)	HD
Vsx2_(Visual_system_HD_2)	HD
vvl_( ventral_veins_lacking)	HD_Pou
wek_(weckle)	zf-C2H2
Xrp1_(Xrp1)	AT_hook
YL-1_(YL-1)	YL1_C
z_(zeste)	zeste
zen2_(zerknullt-related)	Fork_head
Zif_(Zinc-finger protein)	zf-C2H2
Table S2
