# Supplementary material for: Generation of a versatile BiFC ORFeome library for analyzing protein–protein interactions in live Drosophila
Source: eLife. 2018 Sep 24;7:e38853. doi: 10.7554/eLife.38853 (PMC6177257; doi:10.7554/eLife.38853)
Supplement: Supplementary file 3. [file elife-38853-supp3.xlsx]

## Sheet: table1
ORF	ORF-longVN	ORF-shortVN	ORF-CC	VNshort-ORF	DBD
ab_(abrupt)					zf-C2H2
Abd-B_(AbdominalB)					HD
ac_(achaete)					HLH
achi_(achintya)					HD
Ada2b_(transcriptional_Adaptor_2b)					Myb_Dna-binding
al_(arsitalless)					HD
Alh_(Alhambra)					DBD NOT FOUND
amos_(absent_MD_neurons_and_olfactory_sensilla)					HLH
Antp_(Antennapedia)					HD
aop_(anterior_open)					Ets
ap_(apterous)					HD
Apt_(Apontic)					SANT
AP-2_(Transcription_Factor_AP_2)					TF_AP-2
ara_(araucan)					HD
ash2_(absent_small_or_homeotic_discs _2)					DBD NOT FOUND
Atf3_(Activating_transcription_factor_3)					bZIP
ato_(atonal)					HLH
az2					zf-C2H2
bab1_(bric_a_brac_1)					HTH_psq
bap_(bagpipe)					HD
Bcd_(Bicoid)					HD
BEAF-32_(Boundary_element_associated_factor_of_32kDa)					BESS_Zf-Bed
bin_(biniou)					Fork_head
Blos1_(Biogenesis_of_lysosome-related_organelles_complex_1, subunit 1)					DBD NOT FOUND
Bro_(brother)					CBF-beta
bs_(blistered)					SRF-TF
bsh_(brain-specific_HD)					HD
brk_(brinker)					BrkDBD
BtbVII_(BTB_protein_VII)					HTH_psq
btd_(butonhead)					zf-C2H2
bun					TSC22
C15					HD
Camta_(Calmodulin0binding_transcription_activator)					CG-1_TIG
cas_(castor)					AT_hook_zf-C2H2
caup_(caupolican)					HD
CG10209					BESS
CG10267					zf-C2H2
CG10321					zf-C2H2
CG10654					zf-C2H2
CG13775					zf-BED
CG15435					zf-C2H2
CG17829					zf-C2H2
CG2808					HD
CG30020					zf-C2H2
CG30420					DBD NOT FOUND
CG34376					FLYWCH
CG4820					zf-C2H2
CG5204					zf-C2H2
CG7357					zf-C2H2
CG7928					zf-C2H2
Chrac-14_(Chromatin_accessibility_complex_14kD_protein)					CBFA_NFYB_domain
Chrac-16_(Chromatin_accessibility_complex_16kD_protein)					CBFA_NFYB_domain
cnc_(cap_n_collar)					bZIP
CoRest					Myb_Dna-binding_SANT
croc_(crocodile)					Fork_head
croI_(crooked legs)					zf-C2H2
Ct_(cut)					CUT_HD
CtBP_(C_terminal_Binding_Protein)					DBD NOT FOUND
CTCF					zf-C2H2
CrebB-17A_(cyclic0AMP_response_element_binding_protein_B)					bZIP
cyc_(cycle)					HLH
D_(Dichaete)					HMG_box
D1_( D1 chromosomal protein)					AT_hook
d4					DBD NOT FOUND
da_(daughterless)					HLH
D19B					zf-C2H2
Deaf1_(Deformed_epidermal_autoregulatory_factor-1)					SAND
Dfd_(Deformed)					HD
Dimm_(dimmed)					HLH
Dll_(Distalless)					HD
dm_(Myc)					HLH
dmrt93B_(doublesex-Mab related 93B)					DM
Doc1_(Dorsocross1)					T-box
Doc-2_(Dorsocross-2)					T-box
dpn_(deadpan)					HLH
Dref_(Dna_replication_related_element_factor)					zf-BED
drm_(drumstick)					zf-C2H2
dys_(dystrophin)					HLH
ecd_(ecdysoneless)					DBD NOT FOUND
EcR_(Ecdysone_receptor)					zf-C4
eg_(eagle)					zf-C4
Eip75B_(Ecdysone-induced_protein_75B)					zf-C4
emc_(extramacrochaete)					HLH
ems_(empty_spiracle)					HD
erm_( earmuff)					zf-C2H2
esg_(escargot)					zf-C2H2
esc_(extra_sexcombs)					DBD NOT FOUND
E2f2_(E2F_transcription_factor_2)					E2F_TDP
E(spl)m3-HLH_(Enhancer of split m3, helix-loop-helix)					HLH
E(spl)m8-HLH_(Enhancer of split m8, helix-loop-helix)					HLH
E(spl)mdelta-HLH_(Enhancer of split mdelta, helix-loop-helix)					HLH
E(spl)mgamma-HLH_(Enhancer of split mgamma, helix-loop-helix)					HLH
Ets21C_( Ets_at_21C)					Ets
Ets96B_(Ets96B)					Ets
Ets97D_(Ets_at_97D)					Ets
Ets98B_(Ets_at_98B)					Ets
eve_(evenskipped)					HD
eya_(eyes_absent)					NoDBD
ewg_(erect_ wing)					Nrf1_DNA-bind
exex_(extra_extra)					HD
ey_(eyeless)					HD_PAX
fd3F_(forkhead_domain_3F)					Fork_head
fd102C_(forkhead_domain_102C)					Fork_head
fd19B_(forkhead_domain_19B)					WHTH
fd59A_(forkhead_domain_59A)					Fork_head
fd96Cb_(forkhead_domain_96Cb)					Fork_head
foxo_(forkhead_box_sub-group_O)					Fork_head
ftz_(fushi_tarazu)					HD
GATAd					GATA
gcm_(glial_cell_missing)					GCM
gl_(glass)					zf-C2H2
grau_(grauzone)					Zf-C2H2
gro_(groucho)					NoDBD
grh_(grainy_head)					CP2
grn_(grain)					GATA
gsb-n_(gooseberry_neuro)					HD_PAX
gt_(giant)					bZIP
h_(hairless)					HLH
Hand					HLH
her_(hermaphrodite)					zf-C2H2
Hey_(Hairy/E(spl)-relate_wit_YRPW_motif)					HLH
hb_(hunchbach)					zf-C2H2
HHEX_(Hematopoietically_expressed_HD)					HD
hkb_(hunckebein)					zf-C2H2
HLH3B_( Helix_loop_helix_protein_3B)					HLH
HLH4C_( Helix_loop_helix_protein_4C)					HLH
HLH54F_( Helix_loop_helix_protein_54F)					HLH
Hmg-2_(High_mobility_group_protein_2)					HMG_box
Hnf4_( Hepatocyte_nuclear_factor_4)					zf-C4
hng1_(hinge1)					BESS
hng2_(hinge2)					BESS
HP1b_(heterochromatin_protein_1b)					GATA
Hr46_(Hormone_receptor-like_in_46)					zf-C4
Hr78_(Hormone_receptor_like_in_78)					zf-C4
Hr83_(Hormone_receptor_like_in_83)					zf-C4
Hr96_(Hormone_receptor_like_in_96)					zf-C4
Hsf_(Heat_shock_factor)					HSF_Dna-bind
Hsp83					HLH
Hth_(Homothorax)					HD
H2.0_(Homeodomain_protein_2.0)					HD
inv_(invected)					HD
jing					zf-C2H2
Jra_(Jun-related_antigen)					bZIP
Kay_(kayak)					bZIP
klu_(klumpfuss)					zf-C2H2
kni_(knirps)					zf-C4
kn_(knot)					TIG
Kr_(Kruppel)					zf-C2H2
ktub_(king_tubby)					DBD NOT FOUND
l(1)sc_(lethal_of_scute)					HLH
l(2)k10201					zf-C2H2
lbe_(ladybird_early)					HD
Lhr_(Letha_hybrid_rescue)					BESS
lid_(little_imaginal_discs)					ARID_zf-C5HC2
lmd_(lameduck)					zf-C2H2
lms_(lateral_muscle_scarcer)					HD
lola_(longitudinal_lacking)					zf-C2H2
Mad_(Mothers_against_dpp)					MH1
maf-S					bZIP
mam_(mastermind)					NoDBD
Med_(medea)					MH1
Mef2					SRF-TF
Met_(Methoprene-tolerant)					HLH
Mid_(Midline)					T-box
mirr_(mirror)					HD
mod_(modulo)					BEN-FLYWCH
mor_(moira)					WHTH
Mtp_(Microsomal_triacylglycerol-transfer_protein)					DBD NOT FOUND
Myb_(Myb_oncogene-like)					Myb_Dna-binding
nau_(nautilus)					HLH
NC2beta_(Negative_Cofactor_2Î²)					CBFA_NFYB_domain
net_(net)					HLH
Nf-YA_(Nuclear_factor_Ybox_A)					CBFB_NYFA
Nf-YC_(Nuclear_factor_Ybox_C)					CBFA_NFYB_domain
NfI_(Nuclear_factor_I)					MH1
NK7.1					HD
noc_(no_ocelli)					zf-C2H2
nub_(nubbin)					HD_Pou
odd_(odd_skipped)					zf-C2H2
opa_(odd_paired)					zf-C2H2
Optix_(Optix)					HD
org1_(optomotor_blind_related_gene_1)					T-box
ovo					zf-C2H2
p53					P53
Pan_(Pangolin)					HMG_box
Pnr_(Pannier)					GATA
pdm3_(pou_domain_motif_3)					HD_pou
Pep_(Protein_on_ecdyson_puffs)					zf-C2H2
pho_(pleiohomeotic)					zf-C2H2
Plzf_(Promyelocytic_leukemia_zinc_finger)					zf-C2H2
pnt_(pointed)					WHTH
Poxm_(Pox_meso)					PAX
prd_(paired)					HD_PAX
pros_(prospero)					Prox1
Ph-p_(polyhomeotic_proximal)					DBD NOT FOUND
Pph13_(polyphenic)					HD
psq_(pipsqueak)					HTH_psq
Ptx1_(Ptx1)					HD
Ravus_(ravus)					BESS
Rel_(Relish)					RHD_TIG
rn_(rotund)					zf-C2H2
Rpd3					DBD NOT FOUND
Sage_(salivary_gland-expressed)					HLH
salm_(spalt_major)					zf-C2H2
sc_(scute)					HLH
schlank					HD
scro_(scarecrow)					HD
scrt_(scratch)					zf-C2H2
sd_(scalloped)					TEA
Seq_(sequoia)					zf-C2H2
side_(sidestep)					HLH
Six4					HD
slbo_(slow_border_cells)					bZIP
Slou_(Slouch)					HD
slp2_(sloppy_paired_2)					Fork_head
Smox_(Smad_on_X)					MH1
sna_(snail)					zf-C2H2
so_(sine_oculis)					HD
Sox15_(Sox_box_protein_15)					HMG_box
Sox21a					HMG_box
Sox21b_(Soc21b)					HMG_box
SoxN_(Sox_neuro)					HMG_box
sqz_(Squeeze)					zf-C2H2
Su(H)_(Suppressor_of_Hairless)					TIG
Srp_(Serpent)					GATA
Svp_(Seven_up)					zf-C4
Su(z)2_(Suppressor_of_zeste_2)					DBD NOT FOUND
SrY-β_(Serendipity _β)					zf-C2H2
Ssb-c31a_(Single_stranded-binding_protein_c31A)					DBD NOT FOUND
Su(var)205_(Suppressor_of_variegation_205)					DBD NOT FOUND
tap_(target_of_Poxn)					HLH
tup_(tailup)					HD
term_(terminus)					zf-C2H2
tio_(tiptop)					zf-C2H2
TFAM_(mitochondrial_transcription_factorA)					HMG_box
TFIIbeta					WHTH
tgo_(tango)					HLH
tin_(tinman)					HD
tll_(tailless)					zf-C4
trh_(trachealess)					HLH
Trf_(TBP_related_factor)					DBD NOT FOUND
Tip60_(Tat_interactive_protein_60kDa)					DBD NOT FOUND
trem_(trade_embargo)					zf-C2H2
Trl_(trithorax-like)					GAGA
tsh_(teashirt)					zf-C2H2
Ttk_(tramtrack)					zf-C2H2
twi_(twist)					HLH
unc-4_(unc-4)					HD
unpg_(unplugged)					HD
ush_(U-shaped)					zf-C2H2
vnd_( ventral_nervous_system_defective)					HD
Vsx2_(Visual_system_HD_2)					HD
vvl_( ventral_veins_lacking)					HD_Pou
wek_(weckle)					zf-C2H2
Xbp1_(X-box_binding_protein_1)					bZIP
Xrp1_(Xrp1)					AT_hook
YL-1_(YL-1)					YL1_C
z_(zeste)					zeste
Z4_(putzig)					zf-C2H2
Zfh-1_(Zn_finger_homeodomain_1)					zf-C2H2
		Table S3
