# Supplementary material for: Generation of a versatile BiFC ORFeome library for analyzing protein–protein interactions in live Drosophila
Source: eLife. 2018 Sep 24;7:e38853. doi: 10.7554/eLife.38853 (PMC6177257; doi:10.7554/eLife.38853)
Supplement: Supplementary file 4. — Each color code corresponds to a different tissue when expressed. Black boxes depict expression in tissues where Ubx and AbdA are not present. The last two columns indicate the number of co-occurrences of the TF and the Hox protein with regard to the total distribution (parentheses). [file elife-38853-supp4.xlsx]

## Sheet: Feuil1
ORF	DBD	BiFC Ubx	BiFC AbdA	CNS.4.6	CNS.7.8	CNS.9.10	CNS.11.12	CNS.13.16	Ect_Epi.4.6	Ect_Epi.7.8	Ect_Epi.9.10	Ect_Epi.11.12	Ect_Epi.13.16	Meso_Muscle.4.6	Meso_Muscle.7.8	Meso_Muscle.9.10	Meso_Muscle.11.12	Meso_Muscle.13.16	Fatbody/gonadalMesost10	cardiacmeso	Trachea	SalGl	Foregut	SNS	EndoMidGut	HindGut	PoleGermcell	PNS	Co-exp with AbdA
Ubx	HD			ubx2	0	2	2	2	3	3	3	0	0	10	10	10	10	0
abd-A	HD			0	0	0	2	2	3	3	3	3	3	0	10	10	10	0
ab_(abrupt)	zf-C2H2	1	1	0	2	2	2	2	0	0	0	3	3	0	0	10	10	10											6 (11)
Abd-B_(AbdominalB)	HD	1	1	0	0	2	2	2	3	3	3	3	3	10	10	10	10	10											11 (15)
ac_(achaete)	bHLH	0	0	0	2	2	2	0	3	0	0	0	0	0	0	0	0	0											2 (6)
achi_(achintya)	HD	1	1	0	2	2	2	2	0	3	0	0	0	0	0	0	0	0											3 (5)
Ada2b_(transcriptional_Adaptor_2b)	SANT/Myb	0	0	0	0	0	0	2	0	0	0	0	0	0	0	0	0	0											1 (2)
al_(arsitalless)	HD	1	1	0	0	0	0	0	0	0	3	3	3	0	0	0	0	0											3 (5)
Alh_(Alhambra)	NO DBD	0	0	2	2	2	2	2	3	3	3	3	0	10	10	0	0	0											8 (15)
amos_(absent_MD_neurons_and_olfactory_sensilla)	bHLH	1	0	0	0	0	0	0	3	3	3	0	0	0	0	0	0	0											3 (4)
Antp_(Antennapedia)	HD	1	1	0	0	2	2	2	3	3	3	3	3	10	10	10	10	0											10 (13)
aop_(anterior_open)	Ets	0	0	2	0	0	0	0	3	0	0	0	0	0	0	0	0	0											1 (2)
ap_(apterous)	HD	1	1	0	0	0	2	2	0	0	3	3	0	0	0	0	10	10											5 (8)
AP-2_(Transcription factor AP-2)	TF_AP-2	0	0	0	0	2	2	2	0	0	0	0	0	0	0	0	0	0											2 (4)
Apt_(Apontic)	SANT/Myb	1	1	2	2	2	2	2	3	3	3	3	3	0	0	0	0	0											9 (15)
ara_(araucan)	HD	0	0	0	0	0	0	0	3	0	3	3	3	0	0	0	0	0											4 (5)
ash2_(absent_small_or_homeotic_discs _2)	NO DBD	1	0	2	2	0	0	0	3	3	0	0	0	10	10	0	0	0											3 (6)
Atf3_(Activating_transcription_factor_3)	bZIP	0	0				2	2																					2 (3)
ato_(atonal)	bHLH	0	0	0	0	0	0	2	0	3	3	0	0	0	0	0	0	0											3 (5)
az2_(az2)	zf-C2H2	1	1	2	0	0	0	0	3	3	3	3	3	10	0	0	0	0											5 (7)
bab1_(bric_a_brac_1)	HTH_psq	1	0	2					3					10															0 (3)
bap_(bagpipe)	HD	1	1	0	0	0	0	0	0	0	0	0	0	0	0	10	10	10											2 (3)
Bcd_(Bicoid)	HD	1	1	0	0	0	0	0	0	0	0	0	0	0	0	0	0	0											0 (2)
BEAF-32_(Boundary_element_associated_factor_of_32kDa)	BESS	1	1	0	0	2	2	2	0	0	0	0	0	0	0	0	0	0											2 (3)
bin_(biniou)	Fork_head	1	1	0	0	0	0	0	0	0	0	0	0	0	10	10	10	10											3 (4)
Blos1_(Biogenesis_of_lysosome-related_organelles_complex_1, subunit 1)	NO DBD	1	0	2	2	2	2	2	0	0	0	0	0	0	0	0	0	0	0										2 (6)
Bro_(brother)	NO DBD	1	0	2					3					0	10														0 (3)
bs_(blistered)	MADS _box	1	1	0	0	0	0	0	0	0	0	0	0	0	0	0	0	10											0 (1)
bsh_(brain-specific_HD)	HD	1	0	0	0	0	2	2	0	0	0	0	0	0	0	0	0	0											2 (2)
brk_(brinker)	WHTH	0	0	2	2	2	2	2	3	3	3	3	3	0	10	10	0	10											11 (19)
BtbVII_(BTB_protein_VII)	HTH_psq	0	1	0	0	0	2	2	0	0	0	0	0	0	0	0	0	0											2 (3)
btd_(butonhead)	zf-C2H2	0	1	2	2	2	2	2	0	0	3	3	3	0	0	0	0	0											5 (8)
bun	TSC22	0	0	0	0	0	0	0	3	0	0	0	0	0	0	0	0	0											1 (3)
C15	HD	1	1	0	0	0	0	2	3	3	3	3	3	0	0	0	0	0											6 (6)
Camta_(Calmodulin0binding_transcription_activator)	CG-1	0	0	0	0	0	0	2	0	0	0	0	0	0	0	0	0	0											1 (4)
cas_(castor)	AT_hook|zf-C2H2	1	1	2	2	2	2	2	3	3	0	0	0	0	0	0	0	0											4 (7)
caup_(caupolican)	HD	0	0	0	0	0	0	0	0	0	0	3	3	0	0	0	0	0											3(5)
CG10209	BESS	1	0	0	0	0	0	0	0	0	0	0	0	0	0	0	0	0											0 (1)
CG10267	zf-C2H2	1	1	0	0	0	0	2	0	0	0	0	0	0	0	0	0	0											1 (3)
CG10321	zf-C2H2	1	1	2	2	2	2	0	3	3	3	3	0	10	10	10	10	0											8 (12)
CG10654	zf-C2H2	0	0	0	0	0	0	0	0	0	0	0	3	0	0	0	0	0											1 (3)
CG13775	zf-BED	1	1	2					3	3	3	3		10															3(6)
CG15435	zf-C2H2	0	0																										0 (0)
CG17829	zf-C2H2	1	1	2					3	3	3	3	3	10															5(7)
CG2808_(Dorsal root ganglia HD)	HD	0	1	0	0	0	2	2						0															2 (2)
CG30020	zf-C2H2	1	1	2	0	0	0	0	3	3	3	3	3	10	0	0	0	0	0	0	0	0	v0	0	0	0	0	0	5 (7)
CG 30420 (atf-2)	bZIP	0	0	2					3	3	3	3	3	10															5 (7)
CG34376	zf_FLYWCH	0	1	0	0	0	0	0	0	0	0	0	0	0	0	0	0	0											0 (1)
CG4820	zf-C2H2	0	0	0	0	0	0	2	0	0	0	0	0	0	0	10	0	0											2 (2)
CG5204_(kumgang)	zf-C2H2	0	0	0	0	0	0	0	0	0	0	0	0	0	0	0	0	0	0	0	0	0	0	0	0	0	0	0	0 (0)
CG7357	zf-C2H2	1	1	0	0	0	2	2	0	0	0	0	0	0	0	0	0	0											2 (2)
CG7928_(Zinc-finger protein interacting with CP190 )	zf-C2H2	1	1	2					3	3	3	3	3	10															5 (7)
Chrac14_(Chromatin_accessibility_complex_14kD_protein)	CBFA_NFYB_domain	1	1	2	2	2			3	3				10	10	10													4 (9)
Chrac16_(Chromatin_accessibility_complex_16kD_protein)	CBFA_NFYB_domain	1	1	0	0	0	0	2	0	0	0	0	0	0	10	10	10	0											4 (4)
cnc_(cap_n_collar)	bZIP	0	0	0	0	0	0	0	3	3	3	0	3	0	0	0	0	0											4 (7)
CoRest	SANT/Myb	1	1	2	0	0	0	0	3	3	3	3	3	10	0	0	0	0	0	0	0	0	0	0	0	0	0	0	5 (7)
CrebB_17A_(cyclic0AMP_response_element_binding_protein_B)	bZIP	1	1	0	0	0	0	0	0	0	3	3	3	10	10	10	10	0											6 (10)
croc_(crocodile)	Fork_head	0	0	0	2	2	2	2	0	0	0	0	0	0	0	0	10	10											3 (11)
croI_(crooked legs)	zf-C2H2	1	1	2	2	2	2	2	3	3	0	0	0	0	0	0	0	0											4 (8)
Ct_(cut)	HD	0	0	0	0	2	2	2	0	0	0	0	0	0	0	0	0	0											2 (6)
CtBP_(C0terminal_Binding_Protein)	NO DBD	1	1	2	0	0	0	0	3	3	3	3	3	10	0	0	0	0	0	0	0	0	0	0	0	0	0	0	5(7)
CTCF	zf-C2H2	1	1	0	0	2	2	2	0	0	0	0	0	0	0	0	0	0											2 (3)
cyc_(cycle)	bHLH	0	0	0	0	0	0	2	0	0	0	0	0	0	0	0	0	0											1 (2)
D_(Dichaete)	HMG_box	0	0	2	2	2	2	2	3	3	3	3	3	0	0	0	0	0											7 (12)
D1_( D1 chromosomal protein)	AT_hook	1	1	0	0	0	0	2	0	0	0	0	0	0	0	0	0	0											1 (1)
d4	NO DBD	1	1	2	0	0	0	0	3	3	3	3	3	10	0	0	0	0	0	0	0	0	0	0	0	0	0	0	5 (7)
da_(daughterless)	bHLH	1	1	2	0	0	0	0	3	3	3	3	3	10	0	0	0	0	0	0	0	0	0	0	0	0	0	0	5 (7)
D19B	zf-C2H2	1	1	0	2	2	2	2	3	0	0	0	0	10	0	0	0	0											3 (6)
Deaf1_(Deformed_epidermal_autoregulatory_factor-1)	SAND	1	1	0	0	0	2	2	0	0	0	0	0	0	0	0	0	0											2 (3)
Dfd_(Deformed)	HD	1	1	0	0	0	2	2	3	3	3	3	3	10	10	10	0	0											9 (12)
Dimm_(dimmed)	bHLH	1	1	0	0	0	0	2	0	0	0	0	0	0	0	0	0	0											2 (2)
Dll_(Distalless)	HD	1	1	2	2	2	2	2	0	0	0	3	3	0	0	0	0	0											4 (9)
dm_(Myc)	HLH	0	0	2	0	0	0	0	0	0	0	3	3	10	10	10	10	10											8 (15)
dmrt93B_(doublesex-Mab related 93B)	DM	1	1	0	0	0	0	0	0	0	0	0	0	0	0	0	0	0											0 (1)
Doc1_(Dorsocross1)	T-box	1	1	2	2	2	2	0	3	3	3	3	3	0	0	0	0	0											7 (12)
Doc-2_(Dorsocross2)	T-box	1	1	2	2	2	0	0	3	3	3	3	3	0	0	0	0	0											6 ( 11)
dpn_(deadpan)	bHLH	0	0	2	2	2	2	2	3	3	3	3	0	10	10	0	0	0											7 (14)
Dref_(DNA_replication_related_element_factor)	zf-C2H2	1	1	0	0	0	2	2	0	0	0	0	0	0	0	0	0	0											2 (2)
drm_(drumstick)	zf-C2H2	1	0	0	0	0	0	0	3	3	3	3	3	0	0	0	0	0											6 (8)
dys_(dystrophin)	bHLH	0	0	0	0	0	0	0	0	0	0	3	3	0	0	0	0	0											4 (6)
ecd_(ecdysoneless)	NO DBD	1	0	2	0	0	0	0	3	3	3	3	3	10	0	0	0	0											5 (7)
EcR_(Ecdysone_receptor)	zf-GATA	0	0	2	2	2	2	2	3	3	3	3	3	10	10	10	10	10											13 (25)
eg_(eagle)	zf-GATA	1	1	0	0	0	2	2	0	0	0	0	0	0	0	0	0	0											2 (2)
Eip75B_(Ecdysone-induced_protein_75B)	zf-GATA	0	0	0	0	0	0	0	0	0	0	0	0	0	0	0	0	0											0 (0)
emc_(extramacrochaete)	bHLH	1	1	0	2	0	0	2	3	3	3	3	3	0	10	10	10	0											9 (13)
ems_(empty_spiracle)	HD	1	1	2	2	2	2	2	0	3	3	3	3	0	0	0	0	0											7 (11)
erm_( earmuff)	zf-C2H2	0	0	2	2	2	2	2																					2 (6)
esg_(escargot)	zf-C2H2	1	1	2	2	2	2	2	3	3	3	3	3	0	0	0	0	0											7 (13)
esc_(extra_sexcombs)	NO DBD	1	1						3					0															1 (1)
E2f2_(E2F_transcription_factor_2)	WHTH	1	0	0	0	0	2	2	0	0	0	0	0	0	0	0	10	10											3 (6)
E(spl)m3-HLH_(Enhancer of split m3, helix-loop-helix)	bHLH	0	0	0	0	2	2	0	0	0	3	3	3	0	0	0	10	0											5 (9)
E(spl)m8-HLH_(Enhancer of split m8, helix-loop-helix)	bHLH	0	0	2	2	2	2	2	0	3	3	3	0	0	0	0	0	0											5 (10)
E(spl)mdelta-HLH_(Enhancer of split mdelta, helix-loop-helix)	bHLH	1	0		2	2	2	2	0	3	3	3	0	0	0	0	10	0											6 ( 9)
E(spl)mgamma-HLH_(Enhancer of split mgamma, helix-loop-helix)	bHLH	1	0		2	2	2	2	0	3	3	0	0	0	0	0	0	0											4 (9)
Ets21C_( Ets_at_21C)	Ets	0	0	0	0	0	2	2	0	0	0	0	0	0	0	0	0	0											2 (3)
Ets96B_(Ets96B)	Ets	0	0																										0 (0)
Ets97D_(Ets_at_97D)	Ets	1	1	2					3	3	3	3	3																4 (7)
Ets98B_(Ets_at_98B)	Ets	0	0										3																1 (3)
eve_(evenskipped)	HD	1	1	0	0	0	2	0	3	3	3	3	3	10	0	0	0	0											7 (8)
eya_(eyes_absent)	NO DBD	0	1	2	2	2	2	2			3	3	3		0	10	10	10											8 (14)
ewg (erect_ wing)	Nrf1_DNA-bind	0	0	0	0	0	0	2	0	0	0	0	0	0	0	0	10	10											2 (3)
exex (extra_extra)	HD	1	1	2	0	0	2	2	3	3	0	0	0	0	0	0	0	0											4 (6)
ey_(eyeless)	HD_PAX	1	1	0	0	2	2	2	0	0	0	0	0	0	0	0	0	0											2 (3)
fd3F_(forkhead_domain_3F)	Fork_head	1	1	2					3	3	3	3	3	10															5 (7)
fd102C_(forkhead_domain_102C)	Fork_head	1	0	2	2	2	2	2																					2 (6)
fd19B_(forkhead_domain_19B)	WHTH	0	0	2										10															0 (4)
fd59A_(forkhead_domain_59A)	Fork_head	0	1	0	0	2	2	2	0	0	0	0	0	0	0	0	0	0											2 (3)
fd96Cb_(forkhead_domain_96Cb)	Fork_head	1	0	0	0	0	2	2	3	3	3	3	3	0	0	0	0	0											7 (8)
foxo_(forkhead_box_sub-group_O)	Fork_head	1	1	0	0	0	0	0	0	0	0	3	3	0	0	0	0	0											3 (5)
ftz_(fushi_tarazu)	HD	1	0	0	0	2	2	0	3	3	0	0	0	10	0	0	0	0											3 (6)
GATAd	zf-GATA	0	0	2	2	2	2	2	3	3	3	3	3	10	10	10	10	10											13 (25)
gcm_(glial_cell_missing)	GCM	0	0	0	0	0	2	2	0	0	3	3	0	10	10	0	0	0	0										4 (7)
gl_(glass)	zf-C2H2	0	0	0	0	0	0	0	0	0	0	0	0	0	0	0	0	0											1 (2)
grau_(grauzone)	zf-C2H2	1	1	0	0	0	0	0	3	0	0	0	0	0	0	0	0	0											1 (4)
grh_(grainy_head)	CP2	1	1	2	2	0	0	0	3	3	0	3	3	0	0	0	0	0											5 (7)
gro_(groucho)	NO DBD	1	0	2	2	2	2	2	3	3	3	3	3	10	0														7 (12)
grn_(grain)	zf-GATA	0	0	2	2	2	2	2	3	3	3	3	3	0	0	0	0	0											8 (13)
gsb-n_(gooseberry_neuro)	HD_PAX	1	1	0	0	0	2	2	0	0	0	0	3	0	0	0	10	0											4 (5)
gt_(giant)	bZIP	1	1	2	2	2	2	2	3	0	0	0	0	10	10	10	10	0											7 (11)
h_(hairy)	bHLH	0	0	2	2	2	0	0	3	3	3	3	3	0	0	0	0	0											5 (10)
Hand	bHLH	1	1	0	0	0	0	0	0	0	0	0	0	0	0	0	10	10											2 (3)
her_(hermaphrodite)	zf-C2H2	0	0	0	0	0	0	2	0	0	0	0	0	0	0	0	0	0											1 (2)
Hey_(Hairy/E(spl)-related with YRPW motif)	bHLH	1	1	0	0	0	2	2	0	0	0	0	0	0	0	0	0	0											2 (2)
hb_(hunchbach)	zf-C2H2	1	1	2	2	2	2	2	3	3	3																		5 (10)
HHEX_(Hematopoietically expressed HD)	HD	1	1																										0 (1)
hkb_(hunckebein)	zf-C2H2	0	0	2	2	2	2	2	0	0	0	0	0	0	0	0	0	0											2 (8)
HLH3B_( Helix loop helix protein 3B)	bHLH	0	0	0	0	0	2	2	0	0	0	0	0	0	0	0	0	0											2 (2)
HLH4C_( Helix loop helix protein 4C)	bHLH	0	0	0	0	0	2	2	0	0	0	0	0	0	0	0	0	0											2 (2)
HLH54F_( Helix loop helix protein 54F)	bHLH	1	1	0	0	0	0	0	0	0	0	0	0	10	10	10	10	10											4 (6)
Hmg-2_(High mobility group protein 2)	HMG_box	1	1	0	0	0	0	2	0	0	0	0	0																1 (1)
Hnf4_( Hepatocyte nuclear factor 4)	zf-GATA	1	1										3																1 (4)
hng1_(hinge)	BESS	1	0	2	2	2	2	2	3	3	3	3	3	10															7 (11)
hng2_(hinge2)	BESS	1	0	2	2	2	2	2	3	3				10															4 (8)
HP1b_(heterochromatin_protein_1b)	Chromo-domain	1	1	2	2	2	2	0	3	3	3	3	0	10	10	10	10												9 (12)
Hr46_(Hormone_receptor-like_in_46)	zf-GATA	1	0	0	0	0	0	0	0	0	0	0	3	0	0	0	0	0											2 (5)
Hr78_(Hormone_receptor_like_in_78)	zf-GATA	1	1	0	0	0	0	0	0	0	0	0	0	0	0	0	10	0											1 (4)
Hr83_(Hormone_receptor_like_in_83)	zf-GATA	1	1																										0 (0)
Hr96_(Hormone_receptor_like_in_96)	zf-GATA	1	0	0	0	0	0	0	0	0	0	0	0	0	0	0	0	0	0	0	0	0							0 (2)
Hsf_(Heat_shock_factor)	HSF_DNA-binding	1	1	0	0	0	0	0	0	0	0	0	0	0	0	0	0	0											1 (1)
Hsp83	bHLH	1	1	2	2	2	2	2	0	0	0	0	0	0	0	0	0	0											2 (8)
Hth_(Homothorax)	HD	1	1	2	2	2	2	2	3	3	3	3	3	10	10	10	10	10											13(25)
H2.0_(Homeodomain_protein_2.0)	HD	0	0	0	0	0	0	0	0	0	0	3	3	0	0	0	10	10											3 (4)
inv_(invected)	HD	0	0	2	2	2	2	2	3	3	3	3	3	0	0	0	0	0											7 (13)
jing	zf-C2H2	0	0	0	2	0	2	2	0	0	0	3	0	0	0	10	10	10											5 (9)
Jra_(Jun-related antigen)	bZIP	1	1	2	0	0	0	0	3	3	3	3	3	10	0	0	0	0	0	0	0	0	0	0	0	0	0	0	5 (7)
Kay_(kayak)	bZIP	1	1	0	0	0	0	0	0	3	0	0	0	0	0	10	0	0											3 (5)
klu_(klumpfuss)	zf-C2H2	1	1	0	0	2	2	2	0	0	0	3	0	0	0	0	0	0											4 (7)
kni_(knirps)	zf-GATA	1	1	0	0	0	0	0	3	3	3	3	3	10	10	0	0	0											7 (11)
kn_(knot)	TIG	0	0	0	0	0	2	2	0	0	0	0	0	0	10	10	0	0											6 (9)
Kr_(Kruppel)	zf-C2H2	0	0	2	2	2	2	2	3	3	3	0	0	0	0	0	0	0											5 (13)
ktub_( king tubby)	NO DBD	1	0	0	2	2	2	2	3	3				10	10														5 (10)
l(1)sc_(lethal_of_scute)	bHLH	0	0	2	2	2	2	2	3	3	0	0	0	0	0	10	10	0											6 (12)
l(2)k10201	zf-C2H2	0	0	2	0	0	0	0	3	0	0	0	0	10	0	0	0	0	0	0	0	0	0	0	0	0	0	0	0 (3)
lbe_(ladybird_early)	HD	0	1	0	0	0	0	2	0	0	0	3	3	0	0	0	0	0											4 (5)
Lhr_(Letha_hybrid_rescue)	BESS	0	0	2	2	0	0	0	3	3	3	3	3	10	10	0	0	0	0	0	0	0	0	0	0	0	0	0	5 (9)
lid_(little_imaginal_discs)	ARID_zf-C5HC2	1	1	0	0	0	0	2	0	0	0	0	0	0	0	0	0	0											1 (1)
lmd_(lameduck)	zf-C2H2	0	0	0	0	0	0	0	0	0	0	0	0	0	0	10	10	10											2 (3)
lms_(lateral_muscle_scarcer)	HD	0	0														10	10											1 (2)
lola_(longitudinal_lacking)	zf-C2H2	0	0	0	0	0	2	2	0	0	0	0	0	0	0	0	0	0											2 (3)
Mad_(Mothers_against_dpp)	MH1	1	1	0	0	0	0	0	0	0	0	0	0	0	0	0	0	0											1 (2)
Maf-S	bZIP	1	1	0	0	0	2	2	0	0	0	0	0	0	0	10	0	0											4 (6)
mam_(mastermind)	NO DBD	0	1	2	2	2	2	2	3	3	3			10	10														6(12)
Med_(medea)	MH1	0	0	0	0	2	2	2	0	0	3	3	0	0	0	0	0	0											4 (8)
Mef2_(Myocyte_enhancer_factor2)	MADS _box	1	1	0	0	0	0	0	0	0	0	0	0	0	10	10	10	10											4 (6)
Met_( Methoprene-tolerant)	bHLH	0	0	0	0	0	0	0	0	0	0	0	0	0	0	0	0	0											0 (0)
Mid_(Midline)	T-box	1	1	2	2	2	2	2	3	3	3	3	3	0	0	0	0	0											8 (12)
mirr_(mirror)	HD	0	0	0	0	2	2	2	0	3	3	3	0	0	0	0	0	0											5 (7)
mod_(modulo)	BEN-FLYWCH	1	0	2	2	2	2	2	3	0	0	0	0	10	10	10	0	0											6 (10)
mor_(moira)	WHTH	1	1	2	2	2	2	2	3	3	3	3	3	0	10	10	10	0											10 (18)
Mtp_(Microsomal triacylglycerol transfer protein) Not TF!	NO DBD	0	0	0	0	0	0	0	0	0	0	0	0	0	0	0	0	0	0	0	0	0	0	0	0	0	0	0	0(0)
Myb_(Myb_oncogene-like)	SANT/Myb	1	1	2	0	0	0	0	3	3	3	3	3	10	0	0	0	0											5 (7)
Nau_(Nautilus)	bHLH	1	1	0	0	0	0	0	0	0	0	0	0	0	0	0	10	10											1 (2)
NC2beta_(Negative_Cofactor_2β)	CBFB_NYF	1	0	0	0	0	0	2	0	0	0	0	3	0	0	0	0	0											2 (4)
net_(net)	bHLH	0	0	2	0	0	0	0	3	3	0	0	0	10	10	10	10	0											5 (8)
Nf-YA_(Nuclear_factor_Ybox_A)	CBFB_NYF	0	0	0	0	0	0	2	0	0	0	0	0	0	0	0	0	0											1 (1)
NfI_(Nuclear_factor_I)	CBFB_NYF	0	0	0	0	0	0	2	0	0	0	0	3	0	0	0	0	10											2 (3)
Nf-YC_(Nuclear_factor_Ybox_C)	CBFB_NYF	0	0	2	2	0	0	0	3	3	3	3	3	10	10	0	0	0											5 (9)
NK7.1_(NK7.1)	HD	1	1	0	0	0	0	0	0	0	0	0	0	0	0	0	10	10											3 (6)
noc_(no_ocelli)	zf-C2H2	1	0	2	2	2	0	0	3	3	3	0	0	0	10	10	10	10											7 (14)
nub_(nubbin)	HD_Pou	0	0	0	0	2	2	2	3	3	3	0	0	0	0	0	0	0											5 (8)
odd_(odd_skipped)	zf-C2H2	1	1	2	2	2	0	2	3	3	3	3	3	10	10	10	0	0											9 (15)
opa_(odd_paired)	zf-C2H2	0	0	0	0	2	2	2	3	3	3	3	3	10	10	0	10	10											9 (13)
Optix_(Optix)	HD	1	0	2	2	2	2	2	0	0	0	0	3	0	0	0	0	0											3 (7)
org1_(optomotor_blind_related_gene_1)	T-box	1	1	0	0	0	0	0	0	0	0	0	0	0	0	10	10	10											2 (3)
ovo_(ovo)	zf-C2H2	1	1	0	0	0	0	0	0	0	0	3	3	0	0	0	0	0											2 (3)
p53	P53	1	1	0	0	0	0	0	0	0	0	0	0	0	0	0	0	0	0	0	0	0	0						0 (1)
Pan_(Pangolin)	HMG_box	0	0	2	0	0	0	0	3	0	0	0	0	10	0	0	0	0	0	0	0	0	0	0	0	0	0	0	0 (3)
Pnr_(Pannier)	zf-GATA	0	1	0	0	0	0	0	3	3	3	3	3	0	0	10	0	0	0										7 (7)
pdm3_(pou_domain_motif_3)	HD_pou	1	1	0	0	0	2	2	0	0	0	0	0	0	0	0	0	0											3 (4)
pep_(Protein_on_ecdysone_puffs)	zf-C2H2	1	1	2	2	2	2	2	3	3	3	3	3	10	10	10	10	10											13(25)
PHDP_(Putative homeodomain protein)	HD	1	1	0	0	0	0	2	0	0	0	0	0	0	0	0	0	0											1 (1)
pho_(pleiohomeotic)	zf-C2H2	0	0	0	0	0	0	0	0	3	0	0	0	0	0	0	0	0											1 (1)
Plzf_(Promyelocytic leukemia zinc finger)	zf-C2H2	1	1	2	2	0	0	0	3	3	0	0	0	10	10	0	0	0											3 (9)
Poxm_(Pox_meso)	PAX	1	1	0	0	0	0	0	0	0	0	0	0	0	0	10	10	10											2 (5)
prd_(paired)	HD_PAX	0	1	0	2	0	0	0	3	3	3	3	0	10	0	0	0	0											4 (8)
PntP2_(PointedP2)	WHTH	0	1	2	2	2	2	2		3	3	3	3			10	10	10											9 (15)
Ph-p_(polyhomeotic_proximal)	NO DBD	1	1	0	0	0	0	2	0	0	0	0	0	0	0	0	0	0											1 (1)
Pph13_(PvuII-PstI_homology_13)	HD	1	1	0	0	0	0	0	0	0	0	0	0	0	0	0	0	0											0 (1)
pros_(prospero)	HD	0	1	2	2	2	2	2	3	3	0	0	3	0	0	0	0	0											6 (11)
Ptx1_(Ptx1)	HD	1	1	0	0	0	2	2	0	0	0	0	0	0	0	0	0	0											2 (5)
psq_(pipsqueak)	HTH_psq	1	1	2	0	0	0	0	3	3	3	3	3	10	0	0	0	0	0	0	0	0	0	0	0	0	0	0	5 (7)
Ravus	BESS	1	1	2	0	0	0	0	3	3	3	3	3	10	0	0	0	0	0	0	0	0	0	0	0	0	0	0	5 (7)
Rel_(Relish)	RHD_TIG	0	0	0	0	0	0	0	0	0	0	0	0	10	10	10	10	0											5 (9)
rn_(rotund)	zf-C2H2	1	1	0	0	0	0	2	0	0	0	0	0	0	0	0	0	0											1 (2)
Rpd3	NO DBD	1	1	2	2	2	2	2	3	3	3	3		10	10	10	10												10 (20)
Sage_(salivary_gland-expressed_bHLH)	bHLH	1	1	0	0	0	0	0	0	0	0	0	0	0	0	0	0	0											0 (1)
salm_(spalt_major)	zf-C2H2	0	1	2	2	2	2	2	3	3	3	3	3	0	0	0	0	10											8 (13)
sc_(scute)	bHLH	0	0	0	0	2	2	0	0	0	3	0	0	0	0	0	0	0											3 (8)
schlank_(lag1)	HD	1	1	0	0	0	2	2	0	0	0	0	0	0	10	10	10												6 (9)
scrt_(scratch)	zf-C2H2	0	0	0	0	2	2	2	0	0	0	0	0	0	0	0	0	0											2 (4)
sd_(scalloped)	TEA	1	1	0	0	2	2	2	0	0	3	0	0	0	0	0	0	0											3 (4)
scro_(scarecrow)	HD	1	1	0	0	0	0	2	0	0	0	0	0	0	0	0	0	0											1 (2)
Seq_(sequoia)	zf-C2H2	1	1	2	2	2	2	2	0	0	3	0	0	0	0	0	0	0											3 (7)
side_(sidestep)	bHLH	1	0	0	0	0	2	2	0	0	0	0	0	0	0	0	0	0											2 (2)
Six4	HD	1	1	2	2	2	2	2	0	3	0	0	0	0	10	10	10	0											7 (12)
slbo_(slow border cells)	bZIP	1	1	0	0	0	0	0	0	0	0	0	0	0	0	0	0	0											1 (1)
Slou_(Slouch)	HD	1	1	0	0	0	2	2	3	0	0	0	0	0	10	10	10	10											6 (8)
Slp2_(Sloppy_paired_2)	WHTH	1	1	2	2	2	2	2	3	3	3	3	3	0	0	0	0	10											7 (12)
so_(sine oculis)	HD	1	0	0	2	0	0	0	0	0	3	3	3	0	10	0	0	0											4(7)
Smox_(Smad_on_X)	MH1	1	0	0	0	0	0	2	0	0	0	0	3	0	0	0	0	10											2 (5)
sna_(snail)	zf-C2H2	0	0	0	0	2	2	2	0	0	3	3	0	10	10	0	0	0											5 (9)
sox15_(Sox_box_protein_15)	HMG_box	0	1	0	0	0	0	0	0	0	0	0	0	0	0	0	0	0											0 (1)
Sox21a_(Sox21a)	HMG_box	1	1	2	0	0	0	0	3	0	0	0	0	10	0	0	0	0											0 (3)
Sox21b_(Soc21b)	HMG_box	1	1	0	0	0	0	0	0	0	0	3	3	0	0	0	0	0											2 (4)
SoxN_(Sox_neuro)	HMG_box	1	1	2	2	2	2	2	3	3	3	3	3	0	0	0	0	0											7 (10)
sqz_(Squeeze)	zf-C2H2	1	1	0	0	0	2	2	0	0	0	0	0	0	0	0	0	0											2 (2)
Su(H)_(Suppressor_of_Hairless)	TIG	1	1	2	0	0	2	2	3	3	0	0	0	0	0	0	0	0											4 (7)
Srp_(Serpent)	zf-GATA	0	1	0	0	0	0	0	0	0	0	0	0	10	10	10	10	0											5 (7)
Svp_(Seven_up)	zf-GATA	0	1	0	0	2	2	2	0	0	0	3	3	0	0	0	0	0											5 (6)
Su(z)2_(Suppressor of zeste 2)	zf-Ring	0	0	0	0	0	0	0	0	0	0	0	3	0	0	0	0	10	0	0	0	0	0	0	0	0	0	0	1 (2)
SrY-β_(Serendipity β)	zf-C2H2	1	0	0	0	0	0	2	0	0	0	0	0	0	0	0	0	0											1 (1)
Ssb-c31a_(Single stranded-binding protein c31A)	NO DBD	1	1	2	2	2	2	2	3	3	3	3	3	10	10	0	0	0											9 (13)
Su(var)205_(Suppressor of variegation 205)	Chromo-domain	1	1	2	2	2	2	2	3	3	3	0	0	10	0	0	0	0											6 (10)
tup_(tailup)	HD	1	1	2	2	2	2	2	3	3	3	3	3																8 (13)
tap_(target of Poxn)	HLH	0	0	2	2	2	2	2	0	0	0	0	0	0	0	0	0	0											2 (5)
term_(terminus)	zf-C2H2	1	0	0	2	0	0	0	0	3	0	0	0	0	10	0	0	0											2 (6)
tio_(tiptop)	zf-C2H2	1	1	0	0	0	2	2	0	3	3	3	3	0	0	0	0	0											6 (8)
TFAM_( mitochondrial transcription factor A)	HMG_box	1	0	0	0	0	0	0	0	0	0	0	3	0	0	10	10	10											3 (6)
TFIIbeta	WHTH	1	1	2	2	2	2	2	3	3	3	3	3	10	10	10	10	10											10 (15)
Tgo_(Tango)	bHLH	1	1	0	0	0	0	2	0	0	0	0	0	0	0	0	0	0											2 (2)
Tin_(Tinman)	HD	1	1	0	0	0	0	0	0	0	0	0	0	10	10	10	10	0											4 (6)
tll_(tailless)	zf-GATA	0	0	2	2	2	2	2	0	0	0	0	0	0	0	0	0	0											2 (8)
trh_(trachealess)	bHLH	0	0					2																					2 (3)
Trf_(TBP_related factor)	NO DBD	0	0	2	2				3	3	3	3	3	10															5 (8)
Tip60_(Tat interactive protein 60kDa)	Chromo-domain	1	0	2	2	2	0	0	3	3	3	3	3	10	0	0	0	0	0	0	0	0	0	0		0	0	0	5 (9)
trem_( trade embargo)	zf-C2H2	1	1	2	2	2	2		3	3	3	3		10	10	10	10												5 (12)
Trl_(trithorax-like)	zf-C2H2	1	1	0	0	0	0	2	0	0	3	3	0	0	0	0	10	10											5 (10)
tsh_(teashirt)	zf-C2H2	1	1	0	0	0	2	2	3	3	3	3	3	10	10	10	10	10											10 (13)
Ttk_(tramtrack)	zf-C2H2	0	1	0	0	0	0	0	0	0	0	3	3	0	0	0	0	0											2 (6)
twi_(twist)	bHLH	1	1	0	0	0	0	0	0	0	0	0	0	10	10	10	10	10											3 (6)
unc-4_(unc-4)	HD	1	1	0	0	0	2	2	0	0	0	0	0	0	0	0	0	0											2 (3)
unpg_(unplugged)	HD	0	0	0	0	2	2	2	0	0	0	0	0	0	0	0	0	0											3 (4)
ush_(U-shaped)	zf-C2H2	0	1	0	2	0	0	2	3	3	3	3	3	0	10	10	10	0											10 (13)
vnd_( ventral_nervous_system_defective)	HD	1	1	2	2	2	2	2	3	0	0	0	0	0	0	0	0	0											3 (7)
Vsx2_(Visual_system_HD_2)	HD	1	1																										0 (0)
vvl_( ventral_veins_lacking)	HD_Pou	1	1	0	0	0	2	2	3	0	3	3	3	0	0	0	0	0											8 (11)
wek_(weckle)	zf-C2H2	1	1	2	2	2	2	0	3	3	3	3	0	10	10	10	10	0	0	0	0	0	0	0	0	0	0	0	8 (12)
Xbp1_(X-box_binding_protein_1)	bZIP	0	0	0	0	0	0	0	0	0	0	0	0	0	0	10	10	0											3 (5)
Xrp1_(Xrp1)	AT_hook	1	1	0	0	0	0	0	0	0	0	3	3	0	0	0	0	0											3 (3)
YL-1_(YL-1)	YL1_C	1	0	2	0	0	0	0	3	3	3	3	3	10															5 (7)
z_(zeste)	SANT/Myb	1	1	2	0	0	0	0	3	3	3	3	3	10	0	0	0	0	0	0	0	0	0	0	0	0	0	0	5 (7)
Z4_(putzig)	zf-C2H2	1	1		2	2	2	2		3	3																		4 (7)
Zfh-1_(Zn_finger_homeodomain_1)	zf-C2H2	0	1	0	0	2	2	2	0	3	0	0	3	10	10	10	10	0											9 (12)
					Table S4
