# Supplementary material for: Generation of a versatile BiFC ORFeome library for analyzing protein–protein interactions in live Drosophila
Source: eLife. 2018 Sep 24;7:e38853. doi: 10.7554/eLife.38853 (PMC6177257; doi:10.7554/eLife.38853)
Supplement: Supplementary file 5. [file elife-38853-supp5.xlsx]

## Sheet: Feuil1
	expression/ total	% Total	expression ubx and abda common	% Ubx and AbdA common	expression/AbdA-specific	% Abda-specific	Enrichment in AbdA-specific (fold change)	pvalue	expression/Ubx-spécific	% Ubx-specific	Enrichment in Ubx-specific (%)	pvalue
gonad primordium/fat body	26/260	10	11/130	8.46	7/19	36.84	3.68	0.000865079	0/33	0	0	0.0241231
dorsal vessel (heart)	33/260	12.69	18/130	13.85	5/19	26.32	2.07	0.0543149	1/33	3	0,23	0.0457886
epidermis	162/260	62.31	80/130	61.54	13/19	68.42	1.1	0.16992	21/33	63,64	1,02	0.15087
CNS	194/260	74.62	95/130	73.08	14/19	73.68	0.99	0.211179	27/33	81,82	1,09	0.108039
muscle/somatic meso	123/260	47.31	63/130	48.46	09/19	47.37	1	0.187877	19/33	57,56	1,22	0.0672262
trachea	30/260	11.54	15/130	11.54	1/19	5.26	0.46	0.239123	2/33	6,06	0,52	0.152455
							Table S5
