# Supplementary material for: Generation of a versatile BiFC ORFeome library for analyzing protein–protein interactions in live Drosophila
Source: eLife. 2018 Sep 24;7:e38853. doi: 10.7554/eLife.38853 (PMC6177257; doi:10.7554/eLife.38853)
Supplement: Supplementary file 6. — Green and red boxes correspond to increased or not increased RNAi phenotypes, respectively. Black boxes correspond to RNAi phenotypes that could not be interpreted with regard to a potential Ubx cofactor function in the haltere disc (due to morphogenesis defects). Stars indicate RNAi fly lines that were tested with dicer. Stocks without the star are from the last generation and were tested without dicer. [file elife-38853-supp6.xlsx]

## Sheet: Feuil1
ORF	DBD	BiFC Ubx	Increased Phenotype	RNAi line
ac_(achaete)	bHLH	0		29586
Alh_(Alhambra)	NO DBD	0	NO	39057
ash2_(absent_small_or_homeotic_discs _2)	NO DBD	1	YES	64942
ap_(apterous)	Homeobox	1	NO	41673
ara_(araucan)	Homeobox	0	NO	27060*
brk_(brinker)	WHTH	0	NO	51789
bs_(blistered)	MADS _box	1	NO	26755*
btd_(butonhead)	zf-C2H2	0	NO	29453*
caup_(caupolican)	Homeobox	0	NO	44002
cnc_(cap_n_collar)	bZIP	0	NO	32863
CoRest	SANT/Myb	1	NO	31743
D_(Dichaete)	HMG_box	0		34672
D1_( D1 chromosomal protein)	AT_hook	1		28616*
d4	NO DBD	1	YES	43186*
Dll_(Distalless)	Homeobox	1	YES	29337*
Dref_(DNA_replication_related_element_factor)	zf-C2H2	1		31941*
EcR_(Ecdysone_receptor)	zf-GATA	0	NO	50712
Exd (Extradenticle)	Homeobox	1	YES	34897
Hth_(Homothorax)	Homeobox	1	YES	34637
GATAd	zf-GATA	0	NO	33747
h_(hairy)	bHLH	0	NO	34326
inv_(invected)	Homeobox	0		41675
kn_(knot)	TIG	0	NO	31916*
Mad_(Mothers_against_dpp)	MH1	1		31315
mirr_(mirror)	Homeobox	0	NO	31907*
mor_(moira)	WHTH	1	YES	34919
Myb_(Myb_oncogene-like)	SANT/Myb	1		35053
nub_(nubbin)	Homeobox_Pou	0	NO	55305
Optix_(Optix)	Homeobox	1	YES	55306
Pan_(Pangolin)	HMG_box	0	YES	26743*
pdm3_(pou_domain_motif_3)	Homeobox_pou	1	NO	35726
Pnr_(Pannier)	zf-GATA	0	NO	33697
PntP2_(PointedP2)	WHTH	0	NO	35038
salm_(spalt_major)	zf-C2H2	0		60462
sc_(scute)	bHLH	0	NO	26206*
sna_(snail)	zf-C2H2	0	NO	34906
sox15_(Sox_box_protein_15)	HMG_box	0	NO	57264
Su(H)_(Suppressor_of_Hairless)	TIG	1		28900*
tap_(target of Poxn)	HLH	0	NO	26209*
Trl_(trithorax-like)	zf-C2H2	1	NO	40940
twi_(twist)	bHLH	1		34330
	Table S6
