# Supplementary material for: Generation of a versatile BiFC ORFeome library for analyzing protein–protein interactions in live Drosophila
Source: eLife. 2018 Sep 24;7:e38853. doi: 10.7554/eLife.38853 (PMC6177257; doi:10.7554/eLife.38853)
Supplement: Supplementary file 7. — Green and red boxes indicate a positive or negative interaction status, respectively. [file elife-38853-supp7.xlsx]

## Sheet: Feuil1
	ORFs in fusion with VN	DBD	AbdA	Exd
1	ap_(apterous)	HD	1	0
2	Apt_(Apontic)	SANT/Myb	1	0
3	bap_(bagpipe)	HD	1	1
4	bin_(biniou)	Fork_head	1	1
5	bs_(blistered)	MADS _box	1	0
6	cas_(castor)	AT_hook|zf-C2H2	1	0
7	CtBP_(Cterminal_Binding_Protein)	NO DBD	1	1
8	Doc-2_(Dorsocross2)	T-box	1	1
9	Dll_(Distalless)	HD	1	1
10	Dref_(DNA_replication_related_element_factor)	zf-C2H2	1	1
11	ems_(empty_spiracle)	HD	1	0
12	esc_(extra_sexcombs)	NO DBD	1	0
13	eve_(evenskipped)	HD	1	1
14	eya_(eyes_absent)	NO DBD	1	0
15	kn_(knot)	TIG	1	0
16	kni_(knirps)	zf-GATA	1	1
17	lbe_(ladybird_early)	HD	1	1
18	Mad_(Mothers_against_dpp)	MH1	1	0
19	mam_(mastermind)	NO DBD	1	1
20	Mef2_(Myocyte_enhancer_factor2)	MADS _box	1	0
21	Mid_(Midline)	T-box	1	1
22	Nau_(Nautilus)	bHLH	1	1
23	Pan_(Pangolin)	HMG_box	1	0
24	PntP2_(PointedP2)	WHTH	1	1
25	Poxm_(Pox_meso)	PAX	1	1
26	Srp_(Serpent)	zf-GATA	1	1
27	salm_(spalt_major)	zf-C2H2	1	1
28	Svp_(Seven_up)	zf-GATA	1	0
29	Slp2_(Sloppy_paired_2)	WHTH	1	1
30	Slou_(Slouch)	HD	1	1
31	Su(H)_(Suppressor_of_Hairless)	TIG	1	1
32	Tin_(Tinman)	HD	1	1
33	tup_(tailup)	HD	1	1
34	tsh_(teashirt)	zf-C2H2	1	1
35	TFIIbeta	WHTH	1	0
36	twi_(twist)	bHLH	1	0
37	Zfh-1_(Zn_finger_homeodomain_1)	zf-C2H2	1	0
		Table S7
