# Supplementary material for: Generation of a versatile BiFC ORFeome library for analyzing protein–protein interactions in live Drosophila
Source: eLife. 2018 Sep 24;7:e38853. doi: 10.7554/eLife.38853 (PMC6177257; doi:10.7554/eLife.38853)
Supplement: Supplementary file 8. — Yellow boxes highlight the two TFs that showed opposite interaction status in the context of the two different fusion topologies (Hr83 and Ravus). [file elife-38853-supp8.xlsx]

## Sheet: Feuil1
ORF	ORF-longVN	ORF-shortVN	ORF-CC	VNshort-ORF	Conclusion for BiFC AbdA
ac_(achaete)	-		-		0
al_(arsitalless)	+		+		1
bap_(bagpipe)			+	+	1
BEAF-32_(Boundary_element_associated_factor_of_32kDa)	+		+		1
bin_(biniou)			+	+	1
bs_(blistered)	+		+		1
CrebB-17A_(cyclic0AMP_response_element_binding_protein_B)	+		+		1
CtBP_(C_terminal_Binding_Protein)	+		+		1
Dimm_(dimmed)	+		+		1
Dref_(Dna_replication_related_element_factor)	+		+		1
E2f2_(E2F_transcription_factor_2)	-		-		0
Eip75B_(Ecdysone-induced_protein_75B)	-		-		0
emc_(extramacrochaete)	+		+		1
ems_(empty_spiracle)			+	+	1
esc_(extra_sexcombs)	+		+		1
gro_(groucho)	-		-		0
gt_(giant)	+		+		1
hkb_(hunckebein)	-		-		0
Hr83_(Hormone_receptor_like_in_83)	+		-		1
Kay_(kayak)	+		+		1
kni_(knirps)			+	+	1
p53	+		+		1
Pan_(Pangolin)			-	-	0
pho_(pleiohomeotic)	-	-	-		0
Poxm_(Pox_meso)			+	+	1
Pph13_(polyphenic)	+		+		1
Ravus_(ravus)	+		-		1
sc_(scute)	-		-		0
sd_(scalloped)	+		+		1
Six4	+		+		1
Slou_(Slouch)			+	+	1
tgo_(tango)	+		+		1
tin_(tinman)			+	+	1
twi_(twist)			+	+	1
Xrp1_(Xrp1)	+		+		1
		Table S8
