# Supplementary material for: Generation of a versatile BiFC ORFeome library for analyzing protein–protein interactions in live Drosophila
Source: eLife. 2018 Sep 24;7:e38853. doi: 10.7554/eLife.38853 (PMC6177257; doi:10.7554/eLife.38853)
Supplement: Supplementary file 9. [file elife-38853-supp9.xlsx]

## Sheet: Feuil1
splitGal4meso
60
75
55
61
67
71
59
73
